# Supplementary material for: Age and Cytokine Gene Variants Modulate the Immunogenicity and Protective Effect of SARS-CoV-2 mRNA-Based Vaccination
Source: Vaccines (Basel). 2023 Feb 10;11(2):413. doi: 10.3390/vaccines11020413 (PMC9962548; doi:10.3390/vaccines11020413)
Supplement: Supplementary file 1 [file vaccines-11-00413-s001.zip]

Archive with 1 entries (1 files):
- vaccines-2160449-supplementary.pdf
